# Supplementary material for: Single-cell atavism reveals an ancient mechanism of cell type diversification in a sea anemone
Source: Nat Commun. 2023 Feb 16;14:885. doi: 10.1038/s41467-023-36615-9 (PMC9935875; doi:10.1038/s41467-023-36615-9)
Supplement: Supplementary file 8 — Source Data [file 41467_2023_36615_MOESM8_ESM.xlsx]

## Sheet: taxa with robust spirocytes
Citation	Group	Genus species	tissue (tentacles, column, etc)	cnidocyte type
Arellano and Fautin, 2001	Actinostoloidea	Exocoelactis actinostoloides	tentacles	spirocyte (gracile)
Arellano and Fautin, 2001	Actinostoloidea	Exocoelactis actinostoloides	tentacles	spirocyte (robust)
Arellano and Fautin, 2001	Actinostoloidea	Exocoelactis actinostoloides	tentacles	basitrichs
Arellano and Fautin, 2001	Actinostoloidea	Exocoelactis actinostoloides	actinopharynx	basitrichs
Arellano and Fautin, 2001	Actinostoloidea	Exocoelactis actinostoloides	actinopharynx	microbasic p-mastigophore
Arellano and Fautin, 2001	Actinostoloidea	Exocoelactis actinostoloides	mesenterial filament	small basitrich
Arellano and Fautin, 2001	Actinostoloidea	Exocoelactis actinostoloides	mesenterial filament	large basitrich
Arellano and Fautin, 2001	Actinostoloidea	Exocoelactis actinostoloides	mesenterial filament	microbasic p-mastigophore
Arellano and Fautin, 2001	Actinostoloidea	Exocoelactis actinostoloides	column	spirocyte
Arellano and Fautin, 2001	Actinostoloidea	Exocoelactis actinostoloides	column	small basitrich
Arellano and Fautin, 2001	Actinostoloidea	Exocoelactis actinostoloides	colum	large basitrich
Daly and Gusmão, 2007	Metridioidea	Ostiactis pearseae	tentacles	spirocyte (robust)
Daly and Gusmão, 2007	Metridioidea	Ostiactis pearseae	tentacles	gracile spiro
Daly and Gusmão, 2007	Metridioidea	Ostiactis pearseae	tentacles	basitrich
Daly and Gusmão, 2007	Metridioidea	Ostiactis pearseae	tentacles	holotrichs
Daly and Gusmão, 2007	Metridioidea	Ostiactis pearseae	column	spirocyte (robust)
Daly and Gusmão, 2007	Metridioidea	Ostiactis pearseae	column	gracile spiro
Daly and Gusmão, 2007	Metridioidea	Ostiactis pearseae	column	basitrich
Daly and Gusmão, 2007	Metridioidea	Ostiactis pearseae	column	holotrichs
Daly and Gusmão, 2007	Metridioidea	Ostiactis pearseae	column	p-mastigophore
Daly and Gusmão, 2007	Metridioidea	Ostiactis pearseae	actinopharynx	basitrich 1
Daly and Gusmão, 2007	Metridioidea	Ostiactis pearseae	actinopharynx	basitrich 2
Daly and Gusmão, 2007	Metridioidea	Ostiactis pearseae	actinopharynx	p-mastigophore
Daly and Gusmão, 2007	Metridioidea	Ostiactis pearseae	filaments	basitrich
Daly and Gusmão, 2007	Metridioidea	Ostiactis pearseae	filaments	p-mastigophore
Daly et al., 2004	Metridioidea	Adamsia obvolva	tentacles	spirocyte (robust)
Daly et al., 2004	Metridioidea	Adamsia obvolva	tentacles	gracile spiro
Daly et al., 2004	Metridioidea	Adamsia obvolva	tentacles	b-mastigophore
Daly et al., 2004	Metridioidea	Adamsia obvolva	tentacles	basitrich
Daly et al., 2004	Metridioidea	Adamsia obvolva	column	basitrich
Daly et al., 2004	Metridioidea	Adamsia obvolva	column	basitrich
Daly et al., 2004	Metridioidea	Adamsia obvolva	column	p-mastigophore
Daly et al., 2004	Metridioidea	Adamsia obvolva	actinopharynx	basitrich
Daly et al., 2004	Metridioidea	Adamsia obvolva	actinopharynx	p-mastigophore
Daly et al., 2004	Metridioidea	Adamsia obvolva	filaments	basitrich
Daly et al., 2004	Metridioidea	Adamsia obvolva	filaments	basitrich
Daly et al., 2004	Metridioidea	Adamsia obvolva	filaments	p-mastigophore
Daly et al., 2004	Metridioidea	Adamsia obvolva	acontium	large basitrich
Daly et al., 2004	Metridioidea	Adamsia obvolva	acontium	small basitrich
Daly et al., 2013	Edwardsioidea	Edwardsiella andrillae	tentacles	basitrich
Daly et al., 2013	Edwardsioidea	Edwardsiella andrillae	tentacles	spirocyte (robust)
Daly et al., 2013	Edwardsioidea	Edwardsiella andrillae	column	small basitrich
Daly et al., 2013	Edwardsioidea	Edwardsiella andrillae	column	basitrich
Daly et al., 2013	Edwardsioidea	Edwardsiella andrillae	column	m-mastigophores
Daly et al., 2013	Edwardsioidea	Edwardsiella andrillae	column	spirocyte (robust)
Daly et al., 2013	Edwardsioidea	Edwardsiella andrillae	filaments	basitrich
Daly et al., 2013	Edwardsioidea	Edwardsiella andrillae	filaments	p-mastigophore
Daly et al., 2013	Edwardsioidea	Edwardsiella andrillae	actinopharynx	small basitrich
Daly et al., 2013	Edwardsioidea	Edwardsiella andrillae	actinopharynx	basitrich
Daly et al., 2013	Edwardsioidea	Edwardsiella andrillae	actinopharynx	p-mastigophore
de Melo et al., 2020	Metridioidea	Paraphelliactis labiata	column	basitrich
de Melo et al., 2020	Metridioidea	Paraphelliactis labiata	column	p-mastigophore
de Melo et al., 2020	Metridioidea	Paraphelliactis labiata	tentacles	gracile spiro
de Melo et al., 2020	Metridioidea	Paraphelliactis labiata	tentacles	spirocyte (robust)
de Melo et al., 2020	Metridioidea	Paraphelliactis labiata	tentacles	basitrich 1
de Melo et al., 2020	Metridioidea	Paraphelliactis labiata	tentacles	basitrich 2
de Melo et al., 2020	Metridioidea	Paraphelliactis labiata	mesenterial filament	basitrich 1
de Melo et al., 2020	Metridioidea	Paraphelliactis labiata	mesenterial filament	basitrich 2
de Melo et al., 2020	Metridioidea	Paraphelliactis labiata	mesenterial filament	p-mastigophore
de Melo et al., 2020	Metridioidea	Paraphelliactis labiata	actinopharynx	basitrich 1
de Melo et al., 2020	Metridioidea	Paraphelliactis labiata	actinopharynx	basitrich 2
de Melo et al., 2020	Metridioidea	Paraphelliactis labiata	actinopharynx	p-mastigophore
de Melo et al., 2020	Metridioidea	Paraphelliactis labiata	acontia	basitrich 1
de Melo et al., 2020	Metridioidea	Paraphelliactis labiata	acontia	basitrich 2
de Melo et al., 2020	Metridioidea	Monactis vestita	tentacles	gracile spiro
de Melo et al., 2020	Metridioidea	Monactis vestita	tentacles	spirocyte (robust)
de Melo et al., 2020	Metridioidea	Monactis vestita	tentacles	basitrich 1
de Melo et al., 2020	Metridioidea	Monactis vestita	tentacles	basitrich 2
de Melo et al., 2020	Metridioidea	Monactis vestita	tentacles	basitrich 3
de Melo et al., 2020	Metridioidea	Monactis vestita	actinopharynx	basitrich
de Melo et al., 2020	Metridioidea	Monactis vestita	actinopharynx	p-mastigophore
de Melo et al., 2020	Metridioidea	Monactis vestita	actinopharynx	p-mastigophore
de Melo et al., 2020	Metridioidea	Monactis vestita	mesenterial filament	basitrich
de Melo et al., 2020	Metridioidea	Monactis vestita	mesenterial filament	p-mastigophore
de Melo et al., 2020	Metridioidea	Monactis vestita	acontia	basitrich 1
de Melo et al., 2020	Metridioidea	Monactis vestita	acontia	basitrich 2
Fautin & Barber, 1999	Actinostoloidea	Maractis rimicarivora	tentacles - distal	spirocyte
Fautin & Barber, 1999	Actinostoloidea	Maractis rimicarivora	tentacles - distal	basitrich
Fautin & Barber, 1999	Actinostoloidea	Maractis rimicarivora	tentacles - distal	basitrich
Fautin & Barber, 1999	Actinostoloidea	Maractis rimicarivora	tentacles - distal	holotrich
Fautin & Barber, 1999	Actinostoloidea	Maractis rimicarivora	tentacles - proximal	spirocyte
Fautin & Barber, 1999	Actinostoloidea	Maractis rimicarivora	tentacles - proximal	basitrich
Fautin & Barber, 1999	Actinostoloidea	Maractis rimicarivora	column	basitrich
Fautin & Barber, 1999	Actinostoloidea	Maractis rimicarivora	column	microbasic p-mastigophore
Fautin & Barber, 1999	Actinostoloidea	Maractis rimicarivora	actinopharynx	basitrich
Fautin & Barber, 1999	Actinostoloidea	Maractis rimicarivora	actinopharynx	microbasic p-mastigophore
Fautin & Barber, 1999	Actinostoloidea	Maractis rimicarivora	mesenterial filament	basitrich
Fautin & Goodwill, 2009	Metridioidea	Neoaiptasia morbilla	tentacles	gracile spiro
Fautin & Goodwill, 2009	Metridioidea	Neoaiptasia morbilla	tentacles	spirocyte (robust)
Fautin & Goodwill, 2009	Metridioidea	Neoaiptasia morbilla	tentacles	p-mastigophore
Fautin & Goodwill, 2009	Metridioidea	Neoaiptasia morbilla	tentacles	basitrich
Fautin & Goodwill, 2009	Metridioidea	Neoaiptasia morbilla	tentacles	p-mastigophore
Fautin & Goodwill, 2009	Metridioidea	Neoaiptasia morbilla	acontia	basitrich
Fautin & Goodwill, 2009	Metridioidea	Neoaiptasia morbilla	acontia	basitrich
Fautin & Goodwill, 2009	Metridioidea	Neoaiptasia morbilla	acontia	p-mastigophore
Fautin & Goodwill, 2009	Metridioidea	Neoaiptasia morbilla	mesenterial filament	basitrich
Fautin & Goodwill, 2009	Metridioidea	Neoaiptasia morbilla	mesenterial filament	p-mastigophore
Fautin & Goodwill, 2009	Metridioidea	Neoaiptasia morbilla	mesenterial filament	p-mastigophore
Fautin & Goodwill, 2009	Metridioidea	Neoaiptasia morbilla	column	basitrich
Fautin & Goodwill, 2009	Metridioidea	Neoaiptasia morbilla	column	b-mastigophore
Fautin & Goodwill, 2009	Metridioidea	Neoaiptasia morbilla	column	p-mastigophore
Gofreddi et al., 2021	Metridioidea	Ostiactis pearseae	column	basitrich
Gofreddi et al., 2021	Metridioidea	Ostiactis pearseae	column	holotrichs
Gofreddi et al., 2021	Metridioidea	Ostiactis pearseae	tentacles	spirocyte (robust)
Gofreddi et al., 2021	Metridioidea	Ostiactis pearseae	tentacles	basitrich
Gofreddi et al., 2021	Metridioidea	Ostiactis pearseae	tentacles	holotrichs
Gofreddi et al., 2021	Metridioidea	Ostiactis pearseae	actinopharynx	basitrich 1
Gofreddi et al., 2021	Metridioidea	Ostiactis pearseae	actinopharynx	basitrich 2
Gofreddi et al., 2021	Metridioidea	Ostiactis pearseae	actinopharynx	p-mastigophore A
Gofreddi et al., 2021	Metridioidea	Ostiactis pearseae	actinopharynx	p-mastigophore B1
Gofreddi et al., 2021	Metridioidea	Ostiactis pearseae	filaments	basitrich
Gofreddi et al., 2021	Metridioidea	Ostiactis pearseae	filaments	p-mastigophore A
Gofreddi et al., 2021	Metridioidea	Ostiactis pearseae	filaments	p-mastigophore B1
Gusmão et al., 2019a	Actinostoloidea	Halcampulactis solimar	column	spirocyte (robust)
Gusmão et al., 2019a	Actinostoloidea	Halcampulactis solimar	column	basitrich
Gusmão et al., 2019a	Actinostoloidea	Halcampulactis solimar	column	p-mastigophore
Gusmão et al., 2019a	Actinostoloidea	Halcampulactis solimar	tentacles	spirocyte (robust)
Gusmão et al., 2019a	Actinostoloidea	Halcampulactis solimar	tentacles	basitrich
Gusmão et al., 2019a	Actinostoloidea	Halcampulactis solimar	gladular sacs	basitrich
Gusmão et al., 2019a	Actinostoloidea	Halcampulactis solimar	gladular sacs	p-mastigophore
Gusmão et al., 2019a	Actinostoloidea	Halcampulactis solimar	actinopharynx	basitrich
Gusmão et al., 2019a	Actinostoloidea	Halcampulactis solimar	actinopharynx	p-mastigophore
Gusmão et al., 2019a	Actinostoloidea	Halcampulactis solimar	filament	basitrich
Gusmão et al., 2019a	Actinostoloidea	Halcampulactis solimar	filament	b-mastigophore
Gusmão et al., 2019a	Actinostoloidea	Halcampulactis solimar	filament	p-mastigophore A I
Gusmão et al., 2019a	Actinostoloidea	Halcampulactis solimar	filament	p-mastigophore A II
Gusmão et al., 2019b	Metridioidea	Calliactis tigris	scapus	basitrich
Gusmão et al., 2019b	Metridioidea	Calliactis tigris	scapus	p-mastigophore
Gusmão et al., 2019b	Metridioidea	Calliactis tigris	tentacles	spirocyte (robust)
Gusmão et al., 2019b	Metridioidea	Calliactis tigris	tentacles	basitrich
Gusmão et al., 2019b	Metridioidea	Calliactis tigris	pharynx	basitrich
Gusmão et al., 2019b	Metridioidea	Calliactis tigris	filaments	basitrich 1
Gusmão et al., 2019b	Metridioidea	Calliactis tigris	filaments	basitrich 2
Gusmão et al., 2019b	Metridioidea	Calliactis tigris	filaments	p-mastigophore
Gusmão et al., 2019b	Metridioidea	Calliactis tigris	acontia	basitrich 1
Gusmão et al., 2019b	Metridioidea	Calliactis tigris	acontia	basitrich 2
Li & Xu, 2016	Metridioidea	Paraphelliactis tangi	tentacles	spirocyte (robust)
Li & Xu, 2016	Metridioidea	Paraphelliactis tangi	tentacles	gracile spiro
Li & Xu, 2016	Metridioidea	Paraphelliactis tangi	tentacles	basitrich
Li & Xu, 2016	Metridioidea	Paraphelliactis tangi	tentacles	basitrich
Li & Xu, 2016	Metridioidea	Paraphelliactis tangi	mid column	basitrich
Li & Xu, 2016	Metridioidea	Paraphelliactis tangi	mid column	basitrich
Li & Xu, 2016	Metridioidea	Paraphelliactis tangi	mid column	p-mastigophore
Li & Xu, 2016	Metridioidea	Paraphelliactis tangi	actinopharynx	basitrich
Li & Xu, 2016	Metridioidea	Paraphelliactis tangi	actinopharynx	basitrich
Li & Xu, 2016	Metridioidea	Paraphelliactis tangi	actinopharynx	p-mastigophore
Li & Xu, 2016	Metridioidea	Paraphelliactis tangi	mesenterial filament	basitrich
Li & Xu, 2016	Metridioidea	Paraphelliactis tangi	mesenterial filament	basitrich
Li & Xu, 2016	Metridioidea	Paraphelliactis tangi	mesenterial filament	p-mastigophore
Li & Xu, 2016	Metridioidea	Paraphelliactis tangi	acontia	basitrich
Li & Xu, 2016	Metridioidea	Paraphelliactis tangi	acontia	basitrich
Li & Xu, 2016	Metridioidea	Phelliactis yapensis	tentacles	spirocyte (robust)
Li & Xu, 2016	Metridioidea	Phelliactis yapensis	tentacles	gracile spiro
Li & Xu, 2016	Metridioidea	Phelliactis yapensis	tentacles	basitrich
Li & Xu, 2016	Metridioidea	Phelliactis yapensis	tentacles	basitrich
Li & Xu, 2016	Metridioidea	Phelliactis yapensis	mid column	basitrich
Li & Xu, 2016	Metridioidea	Phelliactis yapensis	mid column	basitrich
Li & Xu, 2016	Metridioidea	Phelliactis yapensis	actinopharynx	basitrich
Li & Xu, 2016	Metridioidea	Phelliactis yapensis	actinopharynx	basitrich
Li & Xu, 2016	Metridioidea	Phelliactis yapensis	actinopharynx	p-mastigophore
Li & Xu, 2016	Metridioidea	Phelliactis yapensis	mesenterial filament	basitrich
Li & Xu, 2016	Metridioidea	Phelliactis yapensis	mesenterial filament	basitrich
Li & Xu, 2016	Metridioidea	Phelliactis yapensis	mesenterial filament	basitrich
Li & Xu, 2016	Metridioidea	Phelliactis yapensis	mesenterial filament	p-mastigophore
Li & Xu, 2016	Metridioidea	Phelliactis yapensis	acontia	basitrich
Li & Xu, 2016	Metridioidea	Phelliactis yapensis	acontia	basitrich
Rodríguez et al., 2008	Metridioidea	Alvinactis reu	pedal disk	basitrich
Rodríguez et al., 2008	Metridioidea	Alvinactis reu	scapus	basitrich
Rodríguez et al., 2008	Metridioidea	Alvinactis reu	margin	basitrich
Rodríguez et al., 2008	Metridioidea	Alvinactis reu	margin	p-mastigophore
Rodríguez et al., 2008	Metridioidea	Alvinactis reu	margin	holotrichs
Rodríguez et al., 2008	Metridioidea	Alvinactis reu	outer tentacle base	spirocyte (robust)
Rodríguez et al., 2008	Metridioidea	Alvinactis reu	outer tentacle base	basitrich
Rodríguez et al., 2008	Metridioidea	Alvinactis reu	tentacle tip	spirocyte (robust)
Rodríguez et al., 2008	Metridioidea	Alvinactis reu	tentacle tip	basitrich
Rodríguez et al., 2008	Metridioidea	Alvinactis reu	tentacle tip	holotrichs
Rodríguez et al., 2008	Metridioidea	Alvinactis reu	actinopharynx	basitrich
Rodríguez et al., 2008	Metridioidea	Alvinactis reu	actinopharynx	p-mastigophore
Rodríguez et al., 2008	Metridioidea	Alvinactis reu	filaments	basitrich
Rodríguez et al., 2008	Metridioidea	Alvinactis reu	filaments	p-mastigophore
Rodriguez et al., 2009	Metridioidea	Antipodactis scotiae	pedal disk	basitrich 1
Rodriguez et al., 2009	Metridioidea	Antipodactis scotiae	pedal disk	basitrich 2
Rodriguez et al., 2009	Metridioidea	Antipodactis scotiae	pedal disk	microbasic p-mastigophore
Rodriguez et al., 2009	Metridioidea	Antipodactis scotiae	scapus	basitrich 1
Rodriguez et al., 2009	Metridioidea	Antipodactis scotiae	scapus	basitrich 2
Rodriguez et al., 2009	Metridioidea	Antipodactis scotiae	scapus	microbasic p-mastigophore
Rodriguez et al., 2009	Metridioidea	Antipodactis scotiae	scapus	holotrich
Rodriguez et al., 2009	Metridioidea	Antipodactis scotiae	scapulus	basitrich 1
Rodriguez et al., 2009	Metridioidea	Antipodactis scotiae	scapulus	basitrich 2
Rodriguez et al., 2009	Metridioidea	Antipodactis scotiae	scapulus	microbasic p-mastigophore
Rodriguez et al., 2009	Metridioidea	Antipodactis scotiae	scapulus	holotrich
Rodriguez et al., 2009	Metridioidea	Antipodactis scotiae	tentacles	spirocyte (robust)
Rodriguez et al., 2009	Metridioidea	Antipodactis scotiae	tentacles	basitrich 1
Rodriguez et al., 2009	Metridioidea	Antipodactis scotiae	tentacles	basitrich 2
Rodriguez et al., 2009	Metridioidea	Antipodactis scotiae	tentacles	microbasic p-mastigophore
Rodriguez et al., 2009	Metridioidea	Antipodactis scotiae	pharynx	basitrich 1
Rodriguez et al., 2009	Metridioidea	Antipodactis scotiae	pharynx	basitrich 2
Rodriguez et al., 2009	Metridioidea	Antipodactis scotiae	pharynx	microbasic p-mastigophore
Rodriguez et al., 2009	Metridioidea	Antipodactis scotiae	filaments	basitrich
Rodriguez et al., 2009	Metridioidea	Antipodactis scotiae	filaments	microbasic p-mastigophore 1
Rodriguez et al., 2009	Metridioidea	Antipodactis scotiae	filaments	microbasic p-mastigophore 2
Rodriguez et al., 2009	Metridioidea	Antipodactis scotiae	acontia	basitrich 1
Rodriguez et al., 2009	Metridioidea	Antipodactis scotiae	acontia	basitrich 2
Rodriguez et al., 2009	Metridioidea	Antipodactis scotiae	acontia	macrobasic p-amastigophore
Rodriguez et al., 2009	Metridioidea	Antipodactis awii	pedal disk	basitrich 1
Rodriguez et al., 2009	Metridioidea	Antipodactis awii	pedal disk	basitrich 2
Rodriguez et al., 2009	Metridioidea	Antipodactis awii	pedal disk	microbasic p-mastigophore
Rodriguez et al., 2009	Metridioidea	Antipodactis awii	scapus	basitrich 1
Rodriguez et al., 2009	Metridioidea	Antipodactis awii	scapus	basitrich 2
Rodriguez et al., 2009	Metridioidea	Antipodactis awii	scapus	microbasic p-mastigophore
Rodriguez et al., 2009	Metridioidea	Antipodactis awii	scapus	holotrich
Rodriguez et al., 2009	Metridioidea	Antipodactis awii	scapulus	basitrich 1
Rodriguez et al., 2009	Metridioidea	Antipodactis awii	scapulus	basitrich 2
Rodriguez et al., 2009	Metridioidea	Antipodactis awii	scapulus	microbasic p-mastigophore
Rodriguez et al., 2009	Metridioidea	Antipodactis awii	scapulus	holotrich
Rodriguez et al., 2009	Metridioidea	Antipodactis awii	tentacles	spirocyte (robust)
Rodriguez et al., 2009	Metridioidea	Antipodactis awii	tentacles	basitrich
Rodriguez et al., 2009	Metridioidea	Antipodactis awii	tentacles	microbasic p-mastigophore
Rodriguez et al., 2009	Metridioidea	Antipodactis awii	pharynx	basitrich 1
Rodriguez et al., 2009	Metridioidea	Antipodactis awii	pharynx	basitrich 2
Rodriguez et al., 2009	Metridioidea	Antipodactis awii	pharynx	microbasic p-mastigophore
Rodriguez et al., 2009	Metridioidea	Antipodactis awii	filaments	basitrich
Rodriguez et al., 2009	Metridioidea	Antipodactis awii	filaments	microbasic p-mastigophore 1
Rodriguez et al., 2009	Metridioidea	Antipodactis awii	filaments	microbasic p-mastigophore 2
Rodriguez et al., 2009	Metridioidea	Antipodactis awii	acontia	basitrich 1
Rodriguez et al., 2009	Metridioidea	Antipodactis awii	acontia	basitrich 2
Rodriguez et al., 2009	Metridioidea	Antipodactis awii	acontia	macrobasic p-amastigophore
Rodríguez et al., 2013	Actinernoidea	Halcurias pilatus	aboral end	basitrich
Rodríguez et al., 2013	Actinernoidea	Halcurias pilatus	scapus	basitrich
Rodríguez et al., 2013	Actinernoidea	Halcurias pilatus	scapus	p-mastigophore
Rodríguez et al., 2013	Actinernoidea	Halcurias pilatus	nematocyst batteries	basitrich
Rodríguez et al., 2013	Actinernoidea	Halcurias pilatus	nematocyst batteries	holotrichs 1
Rodríguez et al., 2013	Actinernoidea	Halcurias pilatus	nematocyst batteries	holotrichs 2
Rodríguez et al., 2013	Actinernoidea	Halcurias pilatus	tentacles	gracile spiro
Rodríguez et al., 2013	Actinernoidea	Halcurias pilatus	tentacles	spirocyte (robust)
Rodríguez et al., 2013	Actinernoidea	Halcurias pilatus	tentacles	basitrich
Rodríguez et al., 2013	Actinernoidea	Halcurias pilatus	actinopharynx	spirocyte
Rodríguez et al., 2013	Actinernoidea	Halcurias pilatus	actinopharynx	basitrich
Rodríguez et al., 2013	Actinernoidea	Halcurias pilatus	actinopharynx	p-mastigophore
Rodríguez et al., 2013	Actinernoidea	Halcurias pilatus	filaments	spirocyte
Rodríguez et al., 2013	Actinernoidea	Halcurias pilatus	filaments	basitrich
Rodríguez et al., 2013	Actinernoidea	Halcurias pilatus	filaments	rod-like basitrichs
Rodríguez et al., 2013	Actinernoidea	Halcurias pilatus	filaments	p-mastigophore
Rodríguez et al., 2013	Actinernoidea	Halcurias mcmurrichi	aboral end	basitrich
Rodríguez et al., 2013	Actinernoidea	Halcurias mcmurrichi	aboral end	basitrich
Rodríguez et al., 2013	Actinernoidea	Halcurias mcmurrichi	scapus	basitrich
Rodríguez et al., 2013	Actinernoidea	Halcurias mcmurrichi	nematocyst batteries	basitrich
Rodríguez et al., 2013	Actinernoidea	Halcurias mcmurrichi	tentacles	gracile spiro
Rodríguez et al., 2013	Actinernoidea	Halcurias mcmurrichi	tentacles	spirocyte (robust)
Rodríguez et al., 2013	Actinernoidea	Halcurias mcmurrichi	tentacles	basitrich
Rodríguez et al., 2013	Actinernoidea	Halcurias mcmurrichi	actinopharynx	spirocyte
Rodríguez et al., 2013	Actinernoidea	Halcurias mcmurrichi	actinopharynx	basitrich
Rodríguez et al., 2013	Actinernoidea	Halcurias mcmurrichi	actinopharynx	p-mastigophore
Rodríguez et al., 2013	Actinernoidea	Halcurias mcmurrichi	filaments	spirocyte
Rodríguez et al., 2013	Actinernoidea	Halcurias mcmurrichi	filaments	basitrich
Rodríguez et al., 2013	Actinernoidea	Halcurias mcmurrichi	filaments	p-mastigophore
Rodríguez, 2012	Actinioidea	Iosactis antarctica	pedal disk	spirocyte (robust)
Rodríguez, 2012	Actinioidea	Iosactis antarctica	pedal disk	basitrich 1
Rodríguez, 2012	Actinioidea	Iosactis antarctica	pedal disk	basitrich 2
Rodríguez, 2012	Actinioidea	Iosactis antarctica	scapus	basitrich 1
Rodríguez, 2012	Actinioidea	Iosactis antarctica	scapus	basitrich 2
Rodríguez, 2012	Actinioidea	Iosactis antarctica	tentacles	basitrich 1
Rodríguez, 2012	Actinioidea	Iosactis antarctica	tentacles	basitrich 2
Rodríguez, 2012	Actinioidea	Iosactis antarctica	actinopharynx	basitrich 1
Rodríguez, 2012	Actinioidea	Iosactis antarctica	actinopharynx	basitrich 2
Rodríguez, 2012	Actinioidea	Iosactis antarctica	filaments	basitrich
Rodríguez, 2012	Actinioidea	Iosactis antarctica	filaments	b-mastigophore
Rodríguez, 2012	Actinioidea	Iosactis antarctica	filaments	p-mastigophore
Rodríguez, 2012	Actinioidea	Iosactis vagabunda	pedal disk	spirocyte (robust)
Rodríguez, 2012	Actinioidea	Iosactis vagabunda	pedal disk	basitrich 1
Rodríguez, 2012	Actinioidea	Iosactis vagabunda	pedal disk	basitrich 2
Rodríguez, 2012	Actinioidea	Iosactis vagabunda	scapus	basitrich 1
Rodríguez, 2012	Actinioidea	Iosactis vagabunda	scapus	basitrich 2
Rodríguez, 2012	Actinioidea	Iosactis vagabunda	tentacles	basitrich 1
Rodríguez, 2012	Actinioidea	Iosactis vagabunda	tentacles	basitrich 2
Rodríguez, 2012	Actinioidea	Iosactis vagabunda	actinopharynx	basitrich 1
Rodríguez, 2012	Actinioidea	Iosactis vagabunda	actinopharynx	basitrich 2
Rodríguez, 2012	Actinioidea	Iosactis vagabunda	filaments	basitrich
Rodríguez, 2012	Actinioidea	Iosactis vagabunda	filaments	b-mastigophore
Rodríguez, 2012	Actinioidea	Iosactis vagabunda	filaments	p-mastigophore
Sanamyan & Sanamyan 2018	Edwardsioidea	Paraedwardsia hadalis	physa	basitrichs (rare)
Sanamyan & Sanamyan 2018	Edwardsioidea	Paraedwardsia hadalis	scapus	basitrichs (common)
Sanamyan & Sanamyan 2018	Edwardsioidea	Paraedwardsia hadalis	scapus	holotrichs (few)
Sanamyan & Sanamyan 2018	Edwardsioidea	Paraedwardsia hadalis	scapulus	basitrichs (common)
Sanamyan & Sanamyan 2018	Edwardsioidea	Paraedwardsia hadalis	capitulum	basitrichs (common)
Sanamyan & Sanamyan 2018	Edwardsioidea	Paraedwardsia hadalis	tentacles	gracile spiro (numerous)
Sanamyan & Sanamyan 2018	Edwardsioidea	Paraedwardsia hadalis	tentacles	spirocyte (robust)
Sanamyan & Sanamyan 2018	Edwardsioidea	Paraedwardsia hadalis	tentacles	basitrichs (common)
Sanamyan & Sanamyan 2018	Edwardsioidea	Paraedwardsia hadalis	actinopharynx	basitrichs (common)
Sanamyan & Sanamyan 2018	Edwardsioidea	Paraedwardsia hadalis	filaments	basitrichs (common)
Sanamyan & Sanamyan 2018	Edwardsioidea	Paraedwardsia hadalis	filaments	p-mastigophore
Sanamyan & Sanamyan 2018	Edwardsioidea	Paraedwardsia hadalis	endoderm of all regions	basitrichs (few)
Sanamyan & Sanamyan, 2019	Actinostoloidea	Tetracoelactis ioran	pedal disk	basitrich
Sanamyan & Sanamyan, 2019	Actinostoloidea	Tetracoelactis ioran	column	basitrich
Sanamyan & Sanamyan, 2019	Actinostoloidea	Tetracoelactis ioran	tentacles	spirocyte
Sanamyan & Sanamyan, 2019	Actinostoloidea	Tetracoelactis ioran	tentacles	basitrich
Sanamyan & Sanamyan, 2019	Actinostoloidea	Tetracoelactis ioran	actinopharynx	basitrich
Sanamyan & Sanamyan, 2019	Actinostoloidea	Tetracoelactis ioran	actinopharynx	p-mastigophore 1
Sanamyan & Sanamyan, 2019	Actinostoloidea	Tetracoelactis ioran	actinopharynx	p-mastigophore 2
Sanamyan & Sanamyan, 2019	Actinostoloidea	Tetracoelactis ioran	mesenterial filament	basitrich
Sanamyan & Sanamyan, 2019	Actinostoloidea	Tetracoelactis ioran	mesenterial filament	p-mastigophore 1
Sanamyan & Sanamyan, 2019	Actinostoloidea	Tetracoelactis ioran	mesenterial filament	p-mastigophore 2
Sanamyan & Sanamyan, 2019	Actinostoloidea	Tetracoelactis ioran	endoderm	basitrich
Sanamyan et al., 2012	Metridioidea	Spongiactis japonica	column	basitrichs (common)
Sanamyan et al., 2012	Metridioidea	Spongiactis japonica	column	p-mastigophore
Sanamyan et al., 2012	Metridioidea	Spongiactis japonica	tentacles	gracile spiro (numerous)
Sanamyan et al., 2012	Metridioidea	Spongiactis japonica	tentacles	spirocyte (robust)
Sanamyan et al., 2012	Metridioidea	Spongiactis japonica	tentacles	basitrichs (common)
Sanamyan et al., 2012	Metridioidea	Spongiactis japonica	tentacles	holotrichs (common)
Sanamyan et al., 2012	Metridioidea	Spongiactis japonica	actinopharynx	basitrichs (common)
Sanamyan et al., 2012	Metridioidea	Spongiactis japonica	actinopharynx	p-mastigophore
Sanamyan et al., 2012	Metridioidea	Spongiactis japonica	actinopharynx	p-mastigophore
Sanamyan et al., 2012	Metridioidea	Spongiactis japonica	filaments	basitrichs (rare)
Sanamyan et al., 2012	Metridioidea	Spongiactis japonica	filaments	p-mastigophore
Sanamyan et al., 2012	Metridioidea	Spongiactis japonica	filaments	p-mastigophore
Sanamyan et al., 2013	Edwardsioidea	Edwardsia sojabio	physa	basitrichs (few)
Sanamyan et al., 2013	Edwardsioidea	Edwardsia sojabio	nemathybomes	basitrich
Sanamyan et al., 2013	Edwardsioidea	Edwardsia sojabio	scapulus	basitrichs (few)
Sanamyan et al., 2013	Edwardsioidea	Edwardsia sojabio	tentacles	gracile spiro (numerous)
Sanamyan et al., 2013	Edwardsioidea	Edwardsia sojabio	tentacles	spirocyte (robust)
Sanamyan et al., 2013	Edwardsioidea	Edwardsia sojabio	tentacles	basitrichs (common)
Sanamyan et al., 2013	Edwardsioidea	Edwardsia sojabio	actinopharynx	basitrichs (common)
Sanamyan et al., 2013	Edwardsioidea	Edwardsia sojabio	actinopharynx	basitrichs (common)
Sanamyan et al., 2013	Edwardsioidea	Edwardsia sojabio	actinopharynx	p-mastigophore
Sanamyan et al., 2013	Edwardsioidea	Edwardsia sojabio	filaments	basitrich
Sanamyan et al., 2013	Edwardsioidea	Edwardsia sojabio	filaments	p-mastigophore
Sanamyan et al., 2015	Edwardsioidea	Edwardsia inachi	physa	basitrichs (common)
Sanamyan et al., 2015	Edwardsioidea	Edwardsia inachi	nemathybomes	basitrich
Sanamyan et al., 2015	Edwardsioidea	Edwardsia inachi	distal scapus	basitrichs (common)
Sanamyan et al., 2015	Edwardsioidea	Edwardsia inachi	scapulus	basitrichs (numerous)
Sanamyan et al., 2015	Edwardsioidea	Edwardsia inachi	tentacles	gracile spiro
Sanamyan et al., 2015	Edwardsioidea	Edwardsia inachi	tentacles	spirocyte (robust)
Sanamyan et al., 2015	Edwardsioidea	Edwardsia inachi	tentacles	basitrich
Sanamyan et al., 2015	Edwardsioidea	Edwardsia inachi	actinopharynx	basitrichs (common)
Sanamyan et al., 2015	Edwardsioidea	Edwardsia inachi	actinopharynx	basitrichs (numerous)
Sanamyan et al., 2015	Edwardsioidea	Edwardsia inachi	actinopharynx	p-mastigophore
Sanamyan et al., 2015	Edwardsioidea	Edwardsia inachi	filaments	basitrichs (numerous)
Sanamyan et al., 2015	Edwardsioidea	Edwardsia inachi	filaments	p-mastigophore
Sanamyan et al., 2015a	Metridioidea	Hormathia lacunifera	pedal disk	basitrichs (few)
Sanamyan et al., 2015a	Metridioidea	Hormathia lacunifera	scapus	basitrichs (few)
Sanamyan et al., 2015a	Metridioidea	Hormathia lacunifera	scapulus	basitrichs (numerous)
Sanamyan et al., 2015a	Metridioidea	Hormathia lacunifera	tentacles	gracile spiro
Sanamyan et al., 2015a	Metridioidea	Hormathia lacunifera	tentacles	spirocyte (robust)
Sanamyan et al., 2015a	Metridioidea	Hormathia lacunifera	tentacles	basitrichs (numerous)
Sanamyan et al., 2015a	Metridioidea	Hormathia lacunifera	actinopharynx	basitrichs (rare)
Sanamyan et al., 2015a	Metridioidea	Hormathia lacunifera	actinopharynx	basitrichs (common)
Sanamyan et al., 2015a	Metridioidea	Hormathia lacunifera	actinopharynx	p-mastigophore A
Sanamyan et al., 2015a	Metridioidea	Hormathia lacunifera	actinopharynx	p-mastigophore B1
Sanamyan et al., 2015a	Metridioidea	Hormathia lacunifera	filaments	basitrichs (few)
Sanamyan et al., 2015a	Metridioidea	Hormathia lacunifera	filaments	basitrichs (rare)
Sanamyan et al., 2015a	Metridioidea	Hormathia lacunifera	filaments	basitrichs (common)
Sanamyan et al., 2015a	Metridioidea	Hormathia lacunifera	filaments	p-mastigophore B1
Sanamyan et al., 2015a	Metridioidea	Hormathia lacunifera	filaments	holotrichs
Sanamyan et al., 2015a	Metridioidea	Hormathia lacunifera	acontia	basitrichs (rare)
Sanamyan et al., 2015a	Metridioidea	Hormathia lacunifera	acontia	basitrichs (numerous)
Sanamyan et al., 2015a	Metridioidea	Artemidactis victrix	column	basitrichs (rare)
Sanamyan et al., 2015a	Metridioidea	Artemidactis victrix	column	basitrichs (few)
Sanamyan et al., 2015a	Metridioidea	Artemidactis victrix	tentacles	gracile spiro
Sanamyan et al., 2015a	Metridioidea	Artemidactis victrix	tentacles	spirocyte (robust)
Sanamyan et al., 2015a	Metridioidea	Artemidactis victrix	tentacles	basitrichs (common)
Sanamyan et al., 2015a	Metridioidea	Artemidactis victrix	tentacles	p-mastigophore B2a
Sanamyan et al., 2015a	Metridioidea	Artemidactis victrix	actinopharynx	basitrichs (numerous)
Sanamyan et al., 2015a	Metridioidea	Artemidactis victrix	actinopharynx	basitrichs (rare)
Sanamyan et al., 2015a	Metridioidea	Artemidactis victrix	actinopharynx	p-mastigophore A
Sanamyan et al., 2015a	Metridioidea	Artemidactis victrix	actinopharynx	p-mastigophore B2a
Sanamyan et al., 2015a	Metridioidea	Artemidactis victrix	filaments	basitrichs (common)
Sanamyan et al., 2015a	Metridioidea	Artemidactis victrix	filaments	basitrichs (rare)
Sanamyan et al., 2015a	Metridioidea	Artemidactis victrix	filaments	p-mastigophore B1
Sanamyan et al., 2015a	Metridioidea	Artemidactis victrix	filaments	p-mastigophore B2a (very rare)
Sanamyan et al., 2015a	Metridioidea	Artemidactis victrix	filaments	p-mastigophore B2a
Sanamyan et al., 2015a	Metridioidea	Artemidactis victrix	acontia	basitrichs (few)
Sanamyan et al., 2015a	Metridioidea	Artemidactis victrix	acontia	basitrichs (numerous)
Sanamyan et al., 2015a	Metridioidea	Artemidactis victrix	acontia	p-mastigophore B2a (numerous)
Sanamyan et al., 2015a	Metridioidea	Artemidactis victrix	pedal disk	basitrichs (common)
Sanamyan et al., 2015a	Metridioidea	Artemidactis victrix	pedal disk	basitrichs (common)
Sanamyan et al., 2015a	Metridioidea	Artemidactis victrix	pedal disk	p-mastigophore B2a (common)
Sanamyan et al., 2015a	Metridioidea	Artemidactis victrix	limbus	basitrichs (common)
Sanamyan et al., 2015a	Metridioidea	Artemidactis victrix	limbus	basitrichs (common)
Sanamyan et al., 2015a	Metridioidea	Artemidactis victrix	limbus	p-mastigophore B2a (common)
Sanamyan et al., 2015a	Metridioidea	Artemidactis victrix	limbus	holotrichs
Sanamyan et al., 2015a	Metridioidea	Artemidactis victrix	margin	basitrichs (few)
Sanamyan et al., 2015a	Metridioidea	Artemidactis victrix	margin	p-mastigophore B2a (numerous)
Sanamyan et al., 2015b	Metridioidea	Hormathia pacifica	pedal disk	basitrichs (common)
Sanamyan et al., 2015b	Metridioidea	Hormathia pacifica	pedal disk	basitrichs (common)
Sanamyan et al., 2015b	Metridioidea	Hormathia pacifica	column ectoderm	basitrichs (few)
Sanamyan et al., 2015b	Metridioidea	Hormathia pacifica	column ectoderm	basitrichs (common)
Sanamyan et al., 2015b	Metridioidea	Hormathia pacifica	column ectoderm	p-mastigophore
Sanamyan et al., 2015b	Metridioidea	Hormathia pacifica	column endoderm	basitrichs (few)
Sanamyan et al., 2015b	Metridioidea	Hormathia pacifica	column endoderm	p-mastigophore
Sanamyan et al., 2015b	Metridioidea	Hormathia pacifica	tentacles	gracile spiro (numerous)
Sanamyan et al., 2015b	Metridioidea	Hormathia pacifica	tentacles	spirocyte (robust)
Sanamyan et al., 2015b	Metridioidea	Hormathia pacifica	tentacles	basitrichs (common)
Sanamyan et al., 2015b	Metridioidea	Hormathia pacifica	actinopharynx	basitrichs (few)
Sanamyan et al., 2015b	Metridioidea	Hormathia pacifica	actinopharynx	basitrichs (common)
Sanamyan et al., 2015b	Metridioidea	Hormathia pacifica	actinopharynx	p-mastigophore
Sanamyan et al., 2015b	Metridioidea	Hormathia pacifica	filaments	basitrichs (few)
Sanamyan et al., 2015b	Metridioidea	Hormathia pacifica	filaments	p-mastigophore
Sanamyan et al., 2015b	Metridioidea	Hormathia pacifica	acontia	basitrichs (few)
Sanamyan et al., 2015b	Metridioidea	Hormathia pacifica	acontia	basitrichs (numerous)
Zelnio et al., 2009	Metridioidea	Cyananthea hourdezi	pedal disk	basitrich
Zelnio et al., 2009	Metridioidea	Cyananthea hourdezi	scapus	basitrich
Zelnio et al., 2009	Metridioidea	Cyananthea hourdezi	scapus	p-mastigophore
Zelnio et al., 2009	Metridioidea	Cyananthea hourdezi	margin	basitrich
Zelnio et al., 2009	Metridioidea	Cyananthea hourdezi	margin	p-mastigophore
Zelnio et al., 2009	Metridioidea	Cyananthea hourdezi	tentacles base	spirocyte (robust)
Zelnio et al., 2009	Metridioidea	Cyananthea hourdezi	tentacles base	basitrich
Zelnio et al., 2009	Metridioidea	Cyananthea hourdezi	tentacles base	p-mastigophore
Zelnio et al., 2009	Metridioidea	Cyananthea hourdezi	tentacles	holotrichs
Zelnio et al., 2009	Metridioidea	Cyananthea hourdezi	actinopharynx	basitrich
Zelnio et al., 2009	Metridioidea	Cyananthea hourdezi	actinopharynx	p-mastigophore
Zelnio et al., 2009	Metridioidea	Cyananthea hourdezi	filaments	basitrich
Zelnio et al., 2009	Metridioidea	Cyananthea hourdezi	filaments	p-mastigophore
Zelnio et al., 2009	Metridioidea	Alvinactis chessi	pedal disk	basitrich
Zelnio et al., 2009	Metridioidea	Alvinactis chessi	pedal disk	holotrichs
Zelnio et al., 2009	Metridioidea	Alvinactis chessi	scapus	basitrich
Zelnio et al., 2009	Metridioidea	Alvinactis chessi	scapus	p-mastigophore
Zelnio et al., 2009	Metridioidea	Alvinactis chessi	scapus	holotrichs
Zelnio et al., 2009	Metridioidea	Alvinactis chessi	tentacles	spirocyte (robust)
Zelnio et al., 2009	Metridioidea	Alvinactis chessi	tentacles	basitrich
Zelnio et al., 2009	Metridioidea	Alvinactis chessi	tentacles	holotrichs
Zelnio et al., 2009	Metridioidea	Alvinactis chessi	actinopharynx	basitrich
Zelnio et al., 2009	Metridioidea	Alvinactis chessi	actinopharynx	p-mastigophore
Zelnio et al., 2009	Metridioidea	Alvinactis chessi	filaments	basitrich
Zelnio et al., 2009	Metridioidea	Alvinactis chessi	filaments	p-mastigophore 1
Zelnio et al., 2009	Metridioidea	Alvinactis chessi	filaments	p-mastigophore 2
Zelnio et al., 2009	Metridioidea	Chondrophellia orangina	pedal disk	basitrich 1
Zelnio et al., 2009	Metridioidea	Chondrophellia orangina	pedal disk	basitrich 2
Zelnio et al., 2009	Metridioidea	Chondrophellia orangina	pedal disk	p-mastigophore
Zelnio et al., 2009	Metridioidea	Chondrophellia orangina	scapulus	basitrich 1
Zelnio et al., 2009	Metridioidea	Chondrophellia orangina	scapulus	basitrich 2
Zelnio et al., 2009	Metridioidea	Chondrophellia orangina	scapulus	p-mastigophore
Zelnio et al., 2009	Metridioidea	Chondrophellia orangina	tentacles	spirocyte (robust)
Zelnio et al., 2009	Metridioidea	Chondrophellia orangina	tentacles	basitrich 1
Zelnio et al., 2009	Metridioidea	Chondrophellia orangina	tentacles	basitrich 2
Zelnio et al., 2009	Metridioidea	Chondrophellia orangina	actinopharynx	basitrich 1
Zelnio et al., 2009	Metridioidea	Chondrophellia orangina	actinopharynx	basitrich 2
Zelnio et al., 2009	Metridioidea	Chondrophellia orangina	actinopharynx	p-mastigophore
Zelnio et al., 2009	Metridioidea	Chondrophellia orangina	filaments	basitrich
Zelnio et al., 2009	Metridioidea	Chondrophellia orangina	filaments	p-mastigophore
Zelnio et al., 2009	Metridioidea	Chondrophellia orangina	acontia	basitrich 1
Zelnio et al., 2009	Metridioidea	Chondrophellia orangina	acontia	basitrich 2
Zelnio et al., 2009	Metridioidea	Sagartiogeton erythraios	pedal disk	basitrich
Zelnio et al., 2009	Metridioidea	Sagartiogeton erythraios	scapus	basitrich
Zelnio et al., 2009	Metridioidea	Sagartiogeton erythraios	scapus	p-mastigophore
Zelnio et al., 2009	Metridioidea	Sagartiogeton erythraios	scapulus	basitrich
Zelnio et al., 2009	Metridioidea	Sagartiogeton erythraios	scapulus	p-mastigophore
Zelnio et al., 2009	Metridioidea	Sagartiogeton erythraios	tentacles	gracile spiro
Zelnio et al., 2009	Metridioidea	Sagartiogeton erythraios	tentacles	spirocyte (robust)
Zelnio et al., 2009	Metridioidea	Sagartiogeton erythraios	tentacles	basitrich 1
Zelnio et al., 2009	Metridioidea	Sagartiogeton erythraios	tentacles	basitrich 2
Zelnio et al., 2009	Metridioidea	Sagartiogeton erythraios	tentacles	p-mastigophore
Zelnio et al., 2009	Metridioidea	Sagartiogeton erythraios	actinopharynx	basitrich 1
Zelnio et al., 2009	Metridioidea	Sagartiogeton erythraios	actinopharynx	basitrich 2
Zelnio et al., 2009	Metridioidea	Sagartiogeton erythraios	actinopharynx	p-mastigophore
Zelnio et al., 2009	Metridioidea	Sagartiogeton erythraios	filaments	basitrich
Zelnio et al., 2009	Metridioidea	Sagartiogeton erythraios	filaments	p-mastigophore 1
Zelnio et al., 2009	Metridioidea	Sagartiogeton erythraios	filaments	p-mastigophore 2
Zelnio et al., 2009	Metridioidea	Sagartiogeton erythraios	acontia	basitrich 1
Zelnio et al., 2009	Metridioidea	Sagartiogeton erythraios	acontia	basitrich 2
Zelnio et al., 2009	Metridioidea	Sagartiogeton erythraios	acontia	p-mastigophore
Zelnio et al., 2009	Metridioidea	Amphianthus sp.	pedal disk	basitrich
Zelnio et al., 2009	Metridioidea	Amphianthus sp.	pedal disk	p-mastigophore
Zelnio et al., 2009	Metridioidea	Amphianthus sp.	scapus	basitrich 1
Zelnio et al., 2009	Metridioidea	Amphianthus sp.	scapus	basitrich 2
Zelnio et al., 2009	Metridioidea	Amphianthus sp.	scapus	holotrichs
Zelnio et al., 2009	Metridioidea	Amphianthus sp.	tentacles	spirocyte (robust)
Zelnio et al., 2009	Metridioidea	Amphianthus sp.	tentacles	basitrich
Zelnio et al., 2009	Metridioidea	Amphianthus sp.	tentacles	holotrichs 1
Zelnio et al., 2009	Metridioidea	Amphianthus sp.	tentacles	holotrichs 2
Zelnio et al., 2009	Metridioidea	Amphianthus sp.	actinopharynx	basitrich
Zelnio et al., 2009	Metridioidea	Amphianthus sp.	actinopharynx	p-mastigophore
Zelnio et al., 2009	Metridioidea	Amphianthus sp.	actinopharynx	holotrichs
Zelnio et al., 2009	Metridioidea	Amphianthus sp.	filaments	basitrich
Zelnio et al., 2009	Metridioidea	Amphianthus sp.	filaments	p-mastigophore
Zelnio et al., 2009	Metridioidea	Amphianthus sp.	filaments	holotrichs
Zelnio et al., 2009	Metridioidea	Amphianthus sp.	acontia	basitrich 1
Zelnio et al., 2009	Metridioidea	Amphianthus sp.	acontia	basitrich 2

## Sheet: References - robust spirocytes
	Authors	Year	Title	Journal	Species
1	Arellano and Fautin	2001	Redescription and range extension of the sea anemone Exocoelactis actinostoloides (Wassilieff, 1908), with revision of genus Exocoelactis (Cnidaria, Anthozoa, Actiniaria)	Zoosystema	Exocoelactis actinostoloides
2	Daly & Gusmão	2007	The first sea anemone (Cnidaria: Anthozoa: Actiniaria) from a whale fall	Journal of Natural History	Anthosactis (Ostiactis) pearseae
3	Daly et al.	2004	A new species, Adamsia obvolva (Cnidaria: Anthozoa: Actiniaria), from the Gulf of Mexico, and a discussion of the taxonomy of carcinoecium-forming sea anemones	Bulletin of Marine Science	Adamsia obvolva
3	Daly et al.	2004	A new species, Adamsia obvolva (Cnidaria: Anthozoa: Actiniaria), from the Gulf of Mexico, and a discussion of the taxonomy of carcinoecium-forming sea anemones	Bulletin of Marine Science	Paracalliactis consors
4	Daly et al.	2013	Edwardsiella andrillae, a new species of sea anemone from Antarctic ice	PLoS ONE	Edwardsiella andrillae
4	Daly et al.	2013	Edwardsiella andrillae, a new species of sea anemone from Antarctic ice	PLoS ONE	Edwardsiella ignota
5	de Melo et al.	2020	New records of family Hormathiidae (Cnidaria: Actiniaria) from Brazilian coast with description of Paraphelliactis labiata n. sp.	Zootaxa	Paraphelliactis labiata
5	de Melo et al.	2020	New records of family Hormathiidae (Cnidaria: Actiniaria) from Brazilian coast with description of Paraphelliactis labiata n. sp.	Zootaxa	Paraphelliactis spinosa
5	de Melo et al.	2020	New records of family Hormathiidae (Cnidaria: Actiniaria) from Brazilian coast with description of Paraphelliactis labiata n. sp.	Zootaxa	Monactis vestita
5	de Melo et al.	2020	New records of family Hormathiidae (Cnidaria: Actiniaria) from Brazilian coast with description of Paraphelliactis labiata n. sp.	Zootaxa	Phelliactis robusta
5	de Melo et al.	2020	New records of family Hormathiidae (Cnidaria: Actiniaria) from Brazilian coast with description of Paraphelliactis labiata n. sp.	Zootaxa	Phelliactis sp.
6	Fautin & Barber	1999	Maractis rimicarivora, a new genus and species of sea anemone (Cnidaria: Anthozoa: Actiniaria: Actinostolidae) from an Atlantic hydrothermal vent		Maractis rimicarivora
7	Fautin & Goodwill	2009	Neoaiptasia morbilla new species (Cnidaria: Actiniaria), a sea anemone symbiont of sand-dwelling gastropods on Saipan, Mariana Islands, with comments on some other such associations	Micronesica	Neoaiptasia morbilla
8	Goffredi et al.	2021	Mixotrophic chemosynthesis in a deep-sea anemone from hydrothermal vents in the Pescadero Basin, Gulf of California	BMC Biology	Ostiactis pearseae
9	Gusmão et al.	2019a	Halcampulactidae (Actiniaria, Actinostoloidea), a new family of burrowing sea anemones with external brooding from Antarctica	Polar Biology	Halcampulactis solimar
9	Gusmão et al.	2019b	Description of Calliactis tigris sp. nov.: reconciling taxonomy and phylogeny in hermit-crab symbiotic anemones (Cnidaria: Actiniaria: Hormathiidae)	Organisms Diversity and Evolution	Calliactis tigris
10	Li & Xu	2016	Paraphelliactis tangi n. sp. and Phelliactis yapensis n. sp., two new deep-sea species of Hormathiidae (Cnidaria: Anthozoa: Actiniaria) from a seamount in the tropical Western Pacific	Zootaxa	Paraphelliactis tangi;
10	Li & Xu	2016	Paraphelliactis tangi n. sp. and Phelliactis yapensis n. sp., two new deep-sea species of Hormathiidae (Cnidaria: Anthozoa: Actiniaria) from a seamount in the tropical Western Pacific	Zootaxa	Phelliactis yapensis
11	Rodríguez	2012	Another bipolar deep-sea anemone: New species of Iosactis (Actiniaria, Endomyaria) from Antarctica	Helgoland Marine Research	Iosactis antarctica
12	Rodríguez et al.	2008	Morphological phylogeny of the family Actinostolidae (Anthozoa:Actiniaria) with description of a new genus and species of hydrothermal vent sea anemone redefining the family Actinoscyphiidae	Invertebrate Systematics	Alvinactis reu
13	Rodríguez et al.	2009	New family of sea anemones (Actiniaria, Acontiaria) from deep polar seas	Polar Biology 32(5):703-717	Antipodactis scotiae
13	Rodríguez et al.	2009	New family of sea anemones (Actiniaria, Acontiaria) from deep polar seas	Polar Biology 32(5):703-717	Antipodactis awii
14	Rodríguez et al.	2013	New records and redescription of Halcurias pilatus and Halcurias mcmurrichi (Actiniaria, Endocoelantheae)	Journal of the Marine Biological Association of the United Kingdom	Halcurias mcmurrichi
14	Rodríguez et al.	2013	New records and redescription of Halcurias pilatus and Halcurias mcmurrichi (Actiniaria, Endocoelantheae)	Journal of the Marine Biological Association of the United Kingdom	Halcurias pilatus
15	Sanamyan et al.	2012	The first species of Actiniaria, Spongiactis japonica gen.n., sp.n. (Cnidaria: Anthozoa), an obligate symbiont of a glass sponge	Invertebrate Zoology	Spongiactis japonica
16	Sanamyan et al.	2015a	Shallow water Actiniaria and Corallimorpharia (Cnidaria: Anthozoa) from King George Island, Antarctica	Invertebrate Zoology	Edwardsia inachi
16	Sanamyan et al.	2015a	Shallow water Actiniaria and Corallimorpharia (Cnidaria: Anthozoa) from King George Island, Antarctica	Invertebrate Zoology	Hormathia lacunifera
16	Sanamyan et al.	2015a	Shallow water Actiniaria and Corallimorpharia (Cnidaria: Anthozoa) from King George Island, Antarctica	Invertebrate Zoology	Artemidactis victrix
16	Sanamyan et al.	2015a	Shallow water Actiniaria and Corallimorpharia (Cnidaria: Anthozoa) from King George Island, Antarctica	Invertebrate Zoology	Stomphia selaginella
16	Sanamyan et al.	2015a	Shallow water Actiniaria and Corallimorpharia (Cnidaria: Anthozoa) from King George Island, Antarctica	Invertebrate Zoology	Glyphoperidium bursa
16	Sanamyan et al.	2015a	Shallow water Actiniaria and Corallimorpharia (Cnidaria: Anthozoa) from King George Island, Antarctica	Invertebrate Zoology	Isosicyonis alba
16	Sanamyan et al.	2015a	Shallow water Actiniaria and Corallimorpharia (Cnidaria: Anthozoa) from King George Island, Antarctica	Invertebrate Zoology	Dactylanthus antarcticus
16	Sanamyan et al.	2015a	Shallow water Actiniaria and Corallimorpharia (Cnidaria: Anthozoa) from King George Island, Antarctica	Invertebrate Zoology	Corallimorphus karinae
16	Sanamyan et al.	2015a	Shallow water Actiniaria and Corallimorpharia (Cnidaria: Anthozoa) from King George Island, Antarctica	Invertebrate Zoology	Hormosoma scotti
16	Sanamyan et al.	2015a	Shallow water Actiniaria and Corallimorpharia (Cnidaria: Anthozoa) from King George Island, Antarctica	Invertebrate Zoology	Armactinia antarctica
17	Sanamyan, et al.	2015b	Two new deepwater sea anemones (Cnidaria: Anthozoa: Actiniaria) sicyonis heliodiscus SP.N. (actinostolidae) and Hormathia Pacifica SP.N. (Hormathiidae) from Pacific	Invertebrate Zoology	Hormathia pacifica
18	Sanamyan & Sanamyan	2013	Edwardsia sojabio sp. n. (Cnidaria: Anthozoa: Actiniaria: Edwardsiidae), a new abyssal sea anemone from the Sea ofJapan	Deep-Sea Research Part II: Topical Studies in Oceanography	Edwardsia sojabio
19	Sanamyan & Sanamyan	2018	Paraedwardsia hadalis, a new ultra-abyssal sea anemone (Actiniaria: Edwardsiidae) from Aleutian Trench	Invertebrate Zoology	Paraedwardsia hadalis
20	Sanamyan & Sanamyan	2019	Tetracoelactis ioran, a new genus and species of deep-sea anemones of the family Exocoelactinidae (Cnidaria: Anthozoa: Actiniaria) from the Northwestern Pacific Ocean	Zoosystematica Rossica	Tetracoelactis ioran
21	Zelnio et al.	2009	Hexacorals (Anthozoa: Actiniaria, Zoanthidea) from hydrothermal vents in the south-western Pacific	Marine Biology Research	Cyananthea hourdezi

## Sheet: Fig 2f - qPCR
replicate	treatment	EF1B - Ct	Sox2 - Ct
1	WT/uninjected	20.7533	26.2767
2	WT/uninjected	20.2767	25.4367
3	WT/uninjected	20.0167	25.2633
1	SoxB2 MO 0.9mM 5UTR MO	21.4967	28.5033
2	SoxB2 MO 0.9mM 5UTR MO	21.47	27.52
3	SoxB2 MO 0.9mM 5UTR MO	21.49	27.8533
1	std ctrl MO 0.9mM	20.3133	25.0133
2	std ctrl MO 0.9mM	20.9033	24.8767
3	std ctrl MO 0.9mM	20.9467	24.8533
1	paxA MO 0.9 mM sp	21.5567	25.5833
2	paxA MO 0.9 mM sp	22.0133	25.5233
3	paxA MO 0.9 mM sp	21.6267	25.65

## Sheet: Fig 2j - PaxA cells
treatment	number PaxA cells
WT	16
WT	11
WT	15
WT	26
WT	22
WT	26
WT	17
WT	24
WT	26
WT	24
WT	19
WT	10
WT	9
WT	14
WT	45
WT	13
WT	7
WT	20
WT	38
WT	10
WT	19
WT	14
WT	16
WT	20
WT	25
WT	28
WT	17
WT	29
WT	23
WT	21
WT	15
WT	30
NvSox2 mutant	3
NvSox2 mutant	0
NvSox2 mutant	1
NvSox2 mutant	1
NvSox2 mutant	0
NvSox2 mutant	0
NvSox2 mutant	0
NvSox2 mutant	1
NvSox2 mutant	0
NvSox2 mutant	0
NvSox2 mutant	2
NvSox2 mutant	0
NvSox2 mutant	0
NvSox2 mutant	0
NvSox2 mutant	0
NvSox2 mutant	0
NvSox2 mutant	0
NvSox2 mutant	1
NvSox2 mutant	0
NvSox2 mutant	2
NvSox2 mutant	5
NvSox2 mutant	0
NvSox2 mutant	0
NvSox2 mutant	0
NvSox2 mutant	0
NvSox2 mutant	0
NvSox2 mutant	3
NvSox2 mutant	0
NvSox2 mutant	2
NvSox2 mutant	0

## Sheet: Fig 2l - colocalization
treatment	mcol4	mcol1_mcol4	percent_coloc
NvSox2 mutant	25	3	12
NvSox2 mutant	47	5	10.6383
NvSox2 mutant	42	3	7.14286
NvSox2 mutant	52	10	19.2308
NvSox2 mutant	26	3	11.5385
NvSox2 mutant	28	2	7.14286
NvSox2 mutant	40	3	7.5
NvSox2 mutant	39	4	10.2564
NvSox2 mutant	14	1	7.14286
NvSox2 mutant	57	2	3.50877
WT	35	20	57.1429
WT	65	45	69.2308
WT	53	42	79.2453
WT	19	15	78.9474
WT	42	35	83.3333
WT	25	24	96
WT	51	41	80.3922
WT	42	32	76.1905
WT	27	17	62.963
WT	44	36	81.8182

## Sheet: Fig3l - spirocyte size 
Authors	Figure	Type of spirocyte	length	width
Arellano and Fautin, 2001	6A	gracile	31.9469	2.47788
Arellano and Fautin, 2001	6B	robust	65.1327	3.89381
Arellano and Fautin, 2001	6G	not indicated	37.6106	3.71681
Daly and Gusmão, 2007	4A	robust	36.9143	6.85714
Daly and Gusmão, 2007	4C	gracile	28.8	6.51429
Daly et al., 2004	4A	robust	32.2683	5.63415
Daly et al., 2004	4B	gracile	17.561	3.07317
Daly et al., 2013	4B	not indicated	31.3514	6.81081
Daly et al., 2013	4C	not indicated	21.1892	4.75676
Daly et al., 2013	4G	not indicated	26.7027	5.62162
de Melo et al., 2020	5A	robust	56.25	9.0625
de Melo et al., 2020	5B	gracile	23.4375	2.96875
Fautin & Barber, 1999	4A (left)	not indicated	26.3898	4.42373
Fautin & Barber, 1999	4A (right)	not indicated	18.7627	2.59322
Fautin & Barber, 1999	4B	not indicated	33.8644	3.35593
Fautin & Goodwill, 2009	5A	gracile	15.9	2.7
Fautin & Goodwill, 2009	5B	robust	15.3	4.6
Gofreddi et al., 2021	2K d	robust	26.1307	4.64824
Gofreddi et al., 2021	2K g	robust	28.6432	5.90452
Gusmão et al., 2019a	5A	gracile	19.2308	3.13765
Gusmão et al., 2019a	5B	robust	32.996	5.66802
Gusmão et al., 2019a	5E	gracile	18.9271	3.03644
Gusmão et al., 2019a	5F	robust	40.1822	6.57895
Gusmão et al., 2019b	4D	gracile	19.3455	2.54545
Gusmão et al., 2019b	4E	robust	26.2545	5.45455
Kitahara et al., 2020	3A	not indicated	2.54237	0.338983
Kitahara et al., 2020	3B	not indicated	3.15254	0.440678
Kitahara et al., 2020	3C	not indicated	2.67797	0.20339
Kitahara et al., 2020	3D	not indicated	2.91525	0.20339
Kitahara et al., 2020	3J	not indicated	5.42857	0.928571
Li & Xu, 2016	4A	robust	60.404	7.27273
Li & Xu, 2016	4B	gracile	47.4747	4.44444
Li & Xu, 2016	7A	robust	52.3404	6.38298
Li & Xu, 2016	7B	gracile	30.8511	3.61702
Sanamyan et al., 2015b	6C	gracile	95.4054	4.72973
Sanamyan et al., 2015b	10H	gracile	32.1277	3.61702
Sanamyan et al., 2015b	10I	robust	41.9149	7.23404
Sanamyan et al., 2013	3A	gracile	28.9441	4.7205
Sanamyan et al., 2013	3B	robust	29.6894	4.96894
Sanamyan & Sanamyan, 2019	5C	gracile	77.3196	5.97938
Sanamyan et al., 2012	4a	gracile	28.3401	3.56275
Sanamyan et al., 2012	4b	robust	34.9798	6.07287
Sanamyan & Sanamyan 2018	5D	gracile	30.6509	5.2071
Sanamyan & Sanamyan 2018	5E	robust	38.3432	5.79882
Zelnio et al., 2009	4F	robust	48.0645	9.03226
Zelnio et al., 2009	7F	robust	61.791	7.46269
Zelnio et al., 2009	10J	robust	45.4286	6
Zelnio et al., 2009	13F	robust	54.7826	8.36957
Zelnio et al., 2009	13E	gracile	34.1304	3.47826
Rodriguez 2012	4A	robust	43.4731	9.94012
Rodríguez et al., 2008	5E	gracile	35.1795	4.10256
Rodríguez et al., 2008	5H	robust	35.3846	6.87179
Rodriguez et al., 2009	5L	robust	38.6127	6.93642
Rodriguez et al., 2009	8L	robust	32.6667	8.11111
Rodríguez et al., 2013	5H	gracile	27.9699	3.90977
Rodríguez et al., 2013	5I	robust	35.6391	6.16541
Rodríguez et al., 2013	5L	robust	36.6917	6.61654
Rodríguez et al., 2013	5P	robust	27.9699	6.01504
Sanamyan et al., 2015a	5E	gracile	32.7044	3.89937
Sanamyan et al., 2015a	5F	robust	33.5849	6.66667
Sanamyan et al., 2015a	9G	gracile	31.5663	3.37349
Sanamyan et al., 2015a	11D	gracile	33.5556	4.22222
Sanamyan et al., 2015a	11E	robust	44.3333	5.11111
Sanamyan et al., 2015a	14C	gracile	29.9681	3.70607
Sanamyan et al., 2015a	14D	robust	43.131	6.70927
Sanamyan et al., 2015a	16D	not indicated	53.5683	5.72687
Sanamyan et al., 2015a	18B	not indicated	50.8333	6.5
Sanamyan et al., 2015a	20B	not indicated	27.6498	3.7788
Sanamyan et al., 2015a	20D	not indicated	41.4747	3.5023
Sanamyan et al., 2015a	23A	not indicated	45.0505	3.23232
Sanamyan et al., 2015a	23E	not indicated	71.5152	4.64646
Sanamyan et al., 2015a	23H	not indicated	39.596	4.44444
Sanamyan et al., 2015a	23L	not indicated	55.9596	4.64646
Sanamyan et al., 2015a	30B	not indicated	71.5789	3.68421
Sanamyan et al., 2015a	30H	not indicated	50.7018	5.08772
this study		mutant	18.498	3.967
this study		mutant	19.118	4.034
this study		mutant	19.513	4.034
this study		mutant	20.54	4.038
this study		mutant	21.003	4.082
this study		mutant	18.654	4.156
this study		mutant	17.726	4.19
this study		mutant	19.505	4.219
this study		mutant	17.462	4.219
this study		mutant	20.338	4.219
this study		mutant	23.043	4.303
this study		mutant	17.238	4.303
this study		mutant	18.964	4.303
this study		mutant	20.388	4.344
this study		mutant	19.817	4.356
this study		mutant	19.428	4.377
this study		mutant	20.323	4.401
this study		mutant	20.61	4.421
this study		mutant	20.423	4.501
this study		mutant	19.11	4.533
this study		mutant	19.701	4.537
this study		mutant	20.924	4.607
this study		mutant	21.798	4.66
this study		mutant	21.683	4.66
this study		mutant	19.054	4.668
this study		mutant	18.025	4.721
this study		mutant	21.957	4.729
this study		mutant	21.661	4.732
this study		mutant	17.933	4.777
this study		mutant	19.173	4.811
this study		mutant	20.485	4.811
this study		mutant	19.549	4.833
this study		mutant	20.901	4.964
this study		mutant	18.776	4.964
this study		mutant	15.399	4.982
this study		mutant	18.814	4.982
this study		mutant	20.443	4.985
this study		mutant	18.444	5.077
this study		mutant	20.66	5.081
this study		mutant	19.943	5.15
this study		mutant	18.768	5.181
this study		mutant	18.834	5.219
this study		mutant	19.574	5.246
this study		mutant	16.82	5.287
this study		mutant	20.876	5.344
this study		mutant	18.659	5.397
this study		mutant	16.773	5.403
this study		mutant	22.059	5.433
this study		mutant	21.929	5.443
this study		mutant	20.613	5.443
this study		mutant	19.095	5.501
this study		mutant	17.081	5.61
this study		mutant	18.902	5.629
this study		mutant	19.849	5.664
this study		mutant	20.257	5.673
this study		mutant	21.556	5.761
this study		mutant	17.767	5.773
this study		mutant	19.973	5.828
this study		mutant	17.631	5.862
this study		mutant	17.951	5.877
this study		mutant	19.444	6.05

## Sheet: Fig 3n - mutant cell abundance
treatment	robust spirocytes / nematocytes
NvSox2 mutant	26.4706
NvSox2 mutant	37.931
NvSox2 mutant	36.6197
NvSox2 mutant	53.617
NvSox2 mutant	43.9394
NvSox2 mutant	44.8819
NvSox2 mutant	46.8
NvSox2 mutant	55.1829
NvSox2 mutant	49.4457
NvSox2 mutant	55.6213
NvSox2 mutant	52.1569
NvSox2 mutant	53.8298
WT	0.750469
WT	0.245098
WT	0.376648
WT	0
WT	0.339751
WT	1.40713
WT	1.60183
WT	0.769231
WT	0.494234
WT	0.847458
WT	2.38095
WT	0.425532

## Sheet: Fig 5c - H2O2 labeled harpoons
treatment	harpoons / nuclei
NvSox2 mutant	18.8525
NvSox2 mutant	25.974
NvSox2 mutant	22.5926
NvSox2 mutant	26.9618
NvSox2 mutant	24.7788
NvSox2 mutant	24.7387
NvSox2 mutant	22.6804
NvSox2 mutant	19.9623
NvSox2 mutant	24.3243
NvSox2 mutant	25.5446
NvSox2 mutant	24.7951
WT	29.7787
WT	37.2287
WT	29.955
WT	39.0244
WT	39.0873
WT	30.8943
WT	29.8329
WT	38.1818
WT	29.44
WT	25.1716
WT	30.394

## Sheet: Fig 5f - fired harpoon length
treatment	capsule_length	harpoon_length	harpoon_capsule
WT	17.7512	21.6287	1.21844
WT	14.3385	24.8181	1.73087
WT	18.4021	17.3606	0.943406
WT	13.4831	17.1002	1.26828
WT	14.4222	17.4164	1.20761
WT	16.9515	19.0437	1.12342
WT	15.5009	15.4823	0.9988
WT	12.1255	15.6961	1.29448
WT	20.9127	22.698	1.08537
WT	16.1239	16.1239	1
WT	15.1568	24.2695	1.60123
WT	13.0925	21.3218	1.62855
WT	15.2498	21.7682	1.42744
WT	18.3091	20.8755	1.14017
WT	17.7512	22.6051	1.27344
WT	17.1467	19.2296	1.12148
WT	18.588	21.5264	1.15808
WT	17.342	17.1002	0.986059
WT	17.6582	19.7597	1.11901
WT	16.719	15.4172	0.922136
WT	20.5501	13.8643	0.674661
WT	15.6218	20.02	1.28155
WT	19.2017	17.0538	0.888136
WT	18.3742	19.8898	1.08249
WT	16.3935	17.5559	1.0709
WT	17.1467	17.4071	1.01518
WT	15.724	17.4257	1.10822
WT	16.7097	17.1746	1.02782
WT	16.3842	16.5237	1.00851
WT	13.762	14.0038	1.01757
WT	15.6868	15.101	0.962656
WT	16.5051	15.1196	0.916056
WT	17.2304	15.9937	0.928225
WT	12.8972	15.2405	1.18169
WT	14.2177	14.4036	1.01308
WT	15.2126	15.3149	1.00672
WT	14.5338	14.2735	0.982086
WT	13.0274	12.2463	0.940043
WT	12.8322	16.1983	1.26232
WT	12.9809	11.5489	0.889685
WT	16.3471	17.8627	1.09272
WT	14.9151	15.8542	1.06297
WT	18.2998	19.7039	1.07673
WT	16.5888	15.7519	0.949552
WT	21.2289	20.1409	0.948752
WT	20.5593	19.4993	0.94844
WT	17.3978	15.9565	0.917157
WT	16.2448	16.7283	1.02977
WT	15.2498	14.8035	0.970732
WT	15.4451	16.189	1.04816
WT	19.5923	21.3683	1.09065
WT	14.4129	18.8484	1.30774
WT	16.9887	16.3749	0.963875
WT	16.2448	16.7283	1.02977
WT	18.5322	15.0173	0.810336
WT	19.2296	17.7326	0.922147
WT	12.1255	13.1297	1.08282
mutant	20.8011	35.056	1.68529
mutant	17.6582	34.061	1.92891
mutant	21.3869	25.1529	1.17609
mutant	16.1332	25.6829	1.59193
mutant	19.1924	27.7565	1.44622
mutant	13.9015	32.8801	2.36522
mutant	17.1095	27.3939	1.60109
mutant	19.5644	29.4489	1.50523
mutant	17.4629	26.4826	1.51651
mutant	11.5861	14.5989	1.26003
mutant	12.2277	28.1936	2.3057
mutant	14.1898	25.0599	1.76606
mutant	17.7047	28.1192	1.58824
mutant	19.7969	26.4361	1.33537
mutant	17.3606	25.5062	1.4692
mutant	16.3935	24.316	1.48327
mutant	16.8864	25.311	1.4989
mutant	15.5195	31.0018	1.9976
mutant	16.5888	19.3877	1.16872
mutant	16.2355	21.2567	1.30928
mutant	19.1181	32.0618	1.67704
mutant	16.5609	27.8402	1.68108
mutant	14.9337	29.858	1.99938
mutant	17.9557	20.7081	1.15329
mutant	17.0259	22.1029	1.2982
mutant	18.1696	29.4024	1.61822
mutant	16.5516	24.5206	1.48146
mutant	18.43	24.5299	1.33098
mutant	18.8391	29.9324	1.58885
mutant	19.5365	26.1571	1.33889
mutant	17.9464	26.3338	1.46736
mutant	19.4249	30.6763	1.57922
mutant	16.7748	27.4404	1.63581
mutant	18.1045	26.1943	1.44684
mutant	17.5559	22.1308	1.26059
mutant	17.3606	22.0099	1.26781
mutant	17.4071	27.7658	1.59509
mutant	15.9844	23.9627	1.49913
mutant	17.0631	26.5942	1.55858
mutant	19.3319	32.0804	1.65945
mutant	16.9887	27.8681	1.64039
